# Supplementary material for: High-Throughput Drug Stability Assessment via Biomimetic Metalloporphyrin-Catalyzed Reactions Using Laser-Assisted Rapid Evaporative Ionization Mass Spectrometry (LA-REIMS)
Source: Pharmaceutics. 2024 Sep 27;16(10):1266. doi: 10.3390/pharmaceutics16101266 (PMC11510429; doi:10.3390/pharmaceutics16101266)
Supplement: Supplementary file 1 [file pharmaceutics-16-01266-s001.zip]

Archive with 1 entries (1 files):
- pharmaceutics-3208671-supplementary.pdf
